# Supplementary material for: Genome sequencing broadens the range of contributing variants with clinical implications in schizophrenia
Source: Transl Psychiatry. 2021 Feb 1;11:84. doi: 10.1038/s41398-021-01211-2 (PMC7851385; doi:10.1038/s41398-021-01211-2)
Supplement: Supplementary file 1 — Supplementary tables [file 41398_2021_1211_MOESM1_ESM.xlsx]

## Sheet: Table S1
Supplementary Table S1. Previous studies that used genome sequencing in schizophrenia
Reference	Study Design	Sample Size and ethnicity	Aims	Sequencing platform	Variant types (variant calling algorithms)
Halvorsen et al., (2020)1	Case-control	1,162 Swedish schizophrenia cases and 936 controls	To evaluate the contribution to schizophrenia etiology from a variety of genetic variants	GWAS array was done using Affymetrix 5.0 and Illumina OmniExpress. WGS was done using Illumina HiSeqX	SNVs and indels (GATK), tandem repeat expansions across 16 loci (ExpansionHunter), SVs (Delly), mobile element insertions (Mobile Element Locator Tool)
Reay et al.,(2020)2	Case-control	321 affected Australian individuals and 148 controls	To evaluate rare variation in retinoid signaling pathway	Illumina HiSeq X Ten	SNVs (GATK)
Jiang et al.(2019)3	Family-based	23 Han Chinese families	To investigate de novo variants	Illumina HiSeq 2000	de novo SNVs and indels (GATK)
Chen et al.,(2019)4	Family-based	99 individuals from 20 families of Taiwanese Han Chinese	To identify functional variants associated with schizophrenia	Illumina HiSeq 2000	SNVs and indels (GATK)
Zhu et al.,(2019)5	Case-control	2 cases and 2 controls	To identify somatic mobile element insertions	Illumina HiSeq X	Somatic mobile element insertions
Khan et al.,(2018)6	Multiplex families	300 individuals from 91 European families (109 schizophrenia or schizoaffective disorder, 82 other neuropsychiatric diagnoses, 109 unaffected)	To evaluate CNVs	Illumina HiSeqX	Rare inherited and de novo CNVs (Cn.mops, CNVnator, DELLY, and LUMPY)
Tang et al., (2017)7	Monozygotic twin pairs	8 families with monozygotic twin pairs discordant for schizophrenia	To assess de novo and inherited rare variants, as well as PRS	Illumina HiSeq 2000	SNVs and indels (GATK), CNVs (CNVnator, Delly and LUMPY)
Castellani et al., (2017)8	Monozygotic twin pairs	2 twin pairs discordant for schizophrenia and 1 set of parents, Afro-American and European	To assess de novo mutations or inherited rare variants	Complete Genomics	CGAtools (SNVs and indels), CNVs and other SVs (Complete Genomics)
Steinberg et al., (2017)9	Multiplex families	10 Icelandic individuals with schizophrenia, schizoaffective disorder or psychotic bipolar disorder	To identify rare highly penetrant mutations	Illumina GAIIx and HiSeq	SNVs and indels (GATK)
Homann et al., (2016)10	Family-based	90 Northern and Western European individuals across 9 families with psychosis	To search for rare highly penetrant mutations within the families that segregate with illness	Illumina MiSeq	SNVs and indels (GATK), CNVs (Genome STRiP), SVs (Lumpy)
Chung et al., (2015)11	Family-based	Two trios of unaffected patients with children with 22q11.2DS, one proband affected with schizophrenia	To discover genetic modifiers in individuals with 22q11.2 deletion and schizophrenia	Illumina HiSeq 2000	SNVs and indels (GATK) and CNVs (CNVnator, BreakDancer version, and EDRS)
Gudbjartsson et al., (2015)12	Cases	155 Icelanders	To describe the density and frequency spectra of sequence variants in relation to their annotation, and to examine the geographical variation in sequence diversity in Iceland.	Illumina GAIIx and HiSeq	SNVs and indels (GATK)
Merico et al., (2015)13	Case-control	9 unrelated European individuals with 22q11.2 deletion, 6 of whom had schizophrenia	To test for rare variation that act with DGCR8 haploinsufficiency to confer risk	Complete Genomics	SNVs and indels (proprietary Complete Genomics pipeline), CNVs other SVs (complete genomics)
Bundo et al., (2014)14	Case-control	3 cases and 3 controls	To identify brain specific L1 transposition	Complete Genomics	SNVs and indels (a local de novo assembly algorithm), retrotransposon copy number (a Hidden Markov Model), mobile insertion elements (Complete Genomics)
References:
1- Halvorsen et al., Increased burden of ultra-rare structural variants localizing to boundaries of topologically associated domains in schizophrenia. Nature Communications, (2020) 11:1842, https://doi.org/10.1038/s41467-020-15707-w
2- Reay et al., Polygenic disruption of retinoid signalling in schizophrenia and a severe cognitive deficit subtype. Molecular Psychiatry (2020) 25:719–731, https://doi.org/10.1038/s41380-018-0305-0
3- Jiang et al., Identification of de novo mutations in prenatal neurodevelopment-associated genes in schizophrenia in two Han Chinese patient-sibling family-based cohorts. (2019), medRxiv preprint doi: https://doi.org/10.1101/19011007
4- Chen et al., A Frameshift Variant in the CHST9 Gene Identified by Family-Based Whole Genome Sequencing Is Associated with Schizophrenia in Chinese Population. Scientific Reports. 2019 Sep;9(1):12717. DOI: 10.1038/s41598-019-49052-w.
5- Zhu et al., Machine learning reveals bilateral distribution of somatic L1 insertions in human neurons and glia. (2019), bioRxiv preprint doi: https://doi.org/10.1101/660779
6- Khan et al., Whole genome sequencing of 91 multiplex schizophrenia families reveals increased burden of rare, exonic copy number variation in schizophrenia probands and genetic heterogeneity. Schizophr Res. 2018 Jul;197:337-345. doi: 10.1016/j.schres.2018.02.034.
7- Tang et al., Whole-genome sequencing of monozygotic twins discordant for schizophrenia indicates multiple genetic risk factors for schizophrenia. J Genet Genomics. 2017 Jun 20;44(6):295-306. doi: 10.1016/j.jgg.2017.05.005.
8- Castellani et al., Post-zygotic genomic changes in glutamate and dopamine pathway genes may explain discordance of monozygotic twins for schizophrenia. Clin Transl Med. 2017; 6: 43. doi: 10.1186/s40169-017-0174-1
9- Steinberg et al. Truncating mutations in RBM12 are associated with psychosis. Nat Genet 49, 1251–1254 (2017). https://doi.org/10.1038/ng.3894
10- Homann et al., Whole-genome sequencing in multiplex families with psychoses reveals mutations in the SHANK2 and SMARCA1 genes segregating with illness. Mol Psychiatry. 2016 Dec;21(12):1690-1695. doi: 10.1038/mp.2016.24.
11- Chung et al., Whole-Genome Sequencing and Integrative Genomic Analysis Approach on Two 22q11.2 Deletion Syndrome Family Trios for Genotype to Phenotype Correlations. Hum Mutat. 2015;36(8):797‐807. doi:10.1002/humu.22814
12- Gudbjartsson et al., Large-scale whole-genome sequencing of the Icelandic population. Nat Genet 47, 435–444 (2015). https://doi.org/10.1038/ng.3247
13- Merico et al., Whole-Genome Sequencing Suggests Schizophrenia Risk Mechanisms in Humans with 22q11.2 Deletion Syndrome. G3: Genes, Genomes, Genetics (2015) 11:2453-2461; https://doi.org/10.1534/g3.115.021345
14- Bundo et al., Increased L1 Retrotransposition in the Neuronal Genome in Schizophrenia. 2014, Neuron (81)306-313. https://doi.org/10.1016/j.neuron.2013.10.053.

## Sheet: Table S2
Supplementary Table S2: 28 previously published clinically relevant CNVs identified with WGS in 259 individuals with SCZ
Case	Sex	Age at onset	Family history of SCZ/psychosis	ID/syndromic	Chr	Cytoband	Start (hg19)	Size (bp)	CNV	Genes (n)	Selected candidate genes
2	M	24	No	No/No	1	1q21.1|1q21.2	146465001	1367000	Gain	13	PRKAB2, BCL9, ACP6, GJA5, GJA8
3	F	31	No	No/No	1	1q21.1|1q21.2	146461201	1371000	Gain	13	PRKAB2, BCL9, ACP6, GJA5, GJA9
9	M	22	No	Yes/No	2	2q13	111332001	1855000	Gain	12	BCL2L11, ANAPC1, MERTK
7	M	20	Yes	No/Yes	2	2q13	111335001	1792000	Gain	12	BCL2L11, ANAPC1, MERTK
562	F	_	No	Yes/No	2	2p16.3	51074887	550468	Loss	1	NRXN1
570	M	23	Yes	Yes/No	2	2p16.3	51177909	194910	Loss	1	NRXN1
630	M	18	Yes	Yes/No	3	3q27.1|3q27.2	184404601	1576400	Loss	12	TRA2B
13	M	28	No	Yes/Yes	3	3q13.31	113824601	2063600	Loss	6	DRD3, ZBTB20, GAP43, LSAMP
614	M	23	No	Yes/No	3	3p26.1	4419211	276200	Loss	2	SUMF1|ITPR1
17	F	16	No	No/No	5	5p15.33|5p15.32	1810913	3689599	Loss	7	NDUFS6, IRX4, IRX2, IRX1
565	F	35	Yes	Yes/Yes	5	5p15.33|5p15.32|5p15.31|5p15.2	789001	9516000	Loss	33	SLC12A7, SLC6A19, SLC6A18, SLC6A3, IRX1, IRX2, IRX4, NDUFS6
247	F	31	No	Yes/Yes	6	6p25.3|6p25.2|6p25.1	382462	6601676	Loss	33	EXOC2, FOXQ1, FOXF2, FOXC1, GMDS, TUBB2A, NRN1, TUBB2B
565	F	35	No	Yes/Yes	6	6q26|6q27	163614001	7346000	Gain	34	RNASET2, FGFR1OP, WDR27, TBP
206	F	26	No	Yes/Yes	7	7q22.3|7q31.1|7q31.2	105520040	10035417	Loss	35	SLC26A4, SLC26A3, NRCAM, THAP5, IMMP2L, DOCK4, TMEM168, FOXP2
40	M	18	No	No/No	10	10q11.22|10q11.23	46905001	4730999	Gain	32	GPRIN2, MAPK8, ERCC6, GDF2, CHAT, SLC18A3
569	M	51	No	Yes/Yes	13	13q14.13|13q14.2|13q14.3	46581601	5357600	Loss	36	LRRC63, HTR2A, SUCLA2, ITM2B, RB1, SETDB2, SETDB2-PHF11, KCNRG, KPNA3
52	F	26	Yes	Yes/Yes	15	15q13.2|15q13.3	30876601	1580200	Loss	9	TRPM1, KLF13, OTUD7A, CHRNA7
49	M	20	Yes	Yes/Yes	15	15q11.2|15q12|15q13.1	23674001	5401000	Gain	17	MAGEL2, NDN, UBE3A, GABRB3, GABRA5, GABRG3
48	M	19	Yes	Yes/Yes	15	15q11.2|15q12|15q13.1	23675001	5238000	Gain	16	MAGEL2, NDN, UBE3A, GABRB3, GABRA5, GABRG3
50	M	22	Yes	No/No	15	15q11.2|15q12|15q13.1	23675001	5160000	Gain	16	MAGEL2, NDN, UBE3A, GABRB3, GABRA5, GABRG3
556	M	18	No	Yes/Yes	15	15q11.2|15q12|15q13.1	21885401	7273600	Gain	29	MAGEL2, NDN, UBE3A, GABRB3, GABRA5, GABRG3
55	F	31	Yes	Yes/Yes	16	16p11.2	29443001	863000	Gain	35	KCTD13, DOC2A, MAPK3, PRRT2, QPRT, SEZ6L2, TBX6
56	F	16	No	Yes/Yes	16	16p11.2	29448001	854000	Gain	35	KCTD13, DOC2A, MAPK3, PRRT2, QPRT, SEZ6L2, TBX6
58	M	19	No	Yes/No	16	16p11.2	29448201	854000	Gain	35	KCTD13, DOC2A, MAPK3, PRRT2, QPRT, SEZ6L2, TBX6
57	M	22	No	Yes/Yes	16	16p11.2	29447001	855000	Gain	35	KCTD13, DOC2A, MAPK3, PRRT2, QPRT, SEZ6L2, TBX6
277	F	26	Yes	Yes/Yes	19	19p13.3|19p13.2	2753001	9693999	Gain	262	ANKRD24, DAPK3, MAP2K2, KDM4B, RPL36, SLC25A41, SLC25A23, TUBB4A, MAP2K7, DNMT1, SLC44A2, DNM2, DOCK6
574	F	_	No	Yes/Yes	X	Xp11.23|Xp11.22	48173001	3930000	Gain	75	FTSJ1, SLC38A5, SLC35A2, KCND1, WDR45, WDR13, SYP, CACNA1F, SHROOM4, NUDT10, NUDT11
57	M	22	No	Yes/Yes	X	X chr (47, XXY)			Gain	975

## Sheet: Table S3
Supplementary Table S3: 130 rare CNVs of uncertain clinical significancea in 259 individuals with SCZ
Case	Chr	cytoband	Start	End	Size	CNV	#Genes	Genes
19	1	1p13.2	113310001	113736000	426000	Gain	2	SLC16A1,LRIG2
97	1	1p13.2	113264001	113463000	199000	Gain	2	SLC16A1,FAM19A3
42	1	1p31.3	65854001	65956000	102000	Gain	3	LEPROT,DNAJC6,LEPR
612	1	1p31.3	61700001	62127000	427000	Gain	3	MGC34796,NFIA,NFIA-AS1
621	1	1p31.3	65663001	65836000	173000	Gain	2	DNAJC6,AK4
272	1	1p35.3	28270001	28392000	122000	Gain	3	SMPDL3B,XKR8,EYA3
193	1	1q21.1	144820001	145383000	563000	Gain	8	NBPF20, NBPF19, NBPF8, NBPF9, PDE4DIP, SEC22B, NOTCH2NL, NBPF10
1	1	1q21.1	144907001	145833000	926000	Gain	22	NBPF9,ANKRD35,ITGA10,POLR3C,TXNIP,LOC100288142,NOTCH2NL,PIAS3,HFE2,RNF115,PDZK1,ANKRD34A,LIX1L,POLR3GL,PEX11B,NUDT17,NBPF10,GPR89A,RBM8A,SEC22B,CD160,PDE4DIP
194	1	1q21.1	144811001	145383000	572000	Gain	8	NBPF20, NBPF19, NBPF8, NBPF9, PDE4DIP, SEC22B, NOTCH2NL, NBPF10
456	1	1q22	155361001	155752000	391000	Gain	8	ASH1L-AS1,ASH1L,POU5F1P4,YY1AP1,MSTO1,DAP3,MSTO2P,GON4L
633	1	1q23.3	164871001	165292000	421000	Gain	1	LMX1A
626	1	1q25.3	183917001	184194000	277000	Gain	2	COLGALT2,TSEN15
4	1	1q43	237282001	238011000	729000	Gain	1	RYR2
121	2	2p11.2	87719801	88026200	306400	Loss	4	RGPD2,PLGLB1,RGPD1,PLGLB2
204	2	2p13.2	72803001	73096000	293000	Gain	1	EXOC6B
202	2	2p15	61418001	61663000	245000	Gain	1	USP34
142	2	2p23.2,2p23.1	29561345	30469723	908379	Gain	3	ALK,YPEL5,LBH
5	2	2p25.3	1395001	2146000	751000	Gain	3	TPO,MYT1L,PXDN
6	2	2q11.1	95327001	96068000	741000	Gain	7	ZNF2,MRPS5,TEKT4,PROM2,KCNIP3,MAL,ZNF514
155	2	2q11.2	101516001	101662000	146000	Gain	3	TBC1D8,NPAS2,RPL31
259	2	2q11.2	101100001	101429000	329000	Gain	1	PDCL3
614	2	2q13	110804001	110902000	98000	Gain	13	MIR4436B2,LIMS3-LOC440895,LOC100288570,NPHP1,LINC01123,LIMS3,MALL,RGPD6,MIR4436B1,LIMS3L,RGPD5,LOC440895,MIR4267
159	2	2q21.1	130858401	131162400	304000	Loss	8	PTPN18,TUBA3E,IMP4,CCDC74B,CCDC115,SMPD4,MZT2B,POTEF
10	2	2q22.1	140176204	141504402	1328199	Loss	1	LRP1B
461	2	2q23.1	148960001	149271000	311000	Gain	1	MBD5
11	2	2q32.1	185339253	186130741	791489	Loss	1	ZNF804A
475	2	2q32.1	185339253	186130741	791489	Loss	1	ZNF804A
213	2	2q37.2	236203001	236512000	309000	Gain	1	AGAP1
263	3	3p14.2	59701001	61023000	1322000	Gain	1	FHIT
97	3	3p25.1	13386001	13681000	295000	Gain	3	HDAC11,FBLN2,NUP210
622	3	3p26.1	4989001	5616000	627000	Gain	5	BHLHE40,ARL8B,BHLHE40-AS1,MIR4790,EDEM1
572	3	3p26.3	1528001	2616000	1088000	Gain	1	CNTN4
59	3	3q21.1	122408001	122695000	287000	Gain	4	PARP14,DIRC2,HSPBAP1,SEMA5B
179	3	3q25.33	158557001	158884000	327000	Gain	2	IQCJ,IQCJ-SCHIP1
191	3	3q29	195344001	195477000	133000	Gain	4	APOD,MUC4,MUC20,PPP1R2
268	3	3q29	195344001	195724000	380000	Gain	3	TNK2,MUC20,MUC4
268	3	3q29	197372001	197797000	425000	Gain	6	RPL35A,LMLN,KIAA0226,IQCG,LRCH3,FYTTD1
98	4	4p16.1	9619001	10211000	592000	Gain	6	DRD5,SLC2A9,SLC2A9,WDR1,ZNF518B,CLNK
570	4	4q12	57820001	58039000	219000	Gain	4	POLR2B,IGFBP7-AS1,IGFBP7,NOA1
14	4	4q26,4q25	113408001	114200000	792000	Gain	4	C4orf21,NEUROG2,ANK2,LARP7
42	4	4q32.1	156693001	156951000	258000	Gain	4	ASIC5,CTSO,TDO2,GUCY1B3
16	4	4q35.1,4q34.3	179635001	183990000	4355000	Gain	2	TENM3,DCTD
624	4	4q35.1;4q34.3	181883001	185780000	3897000	Gain	27	LOC731424,CDKN2AIP,TENM3,LOC389247,CENPU,LOC90768,WWC2,DCTD,TRAPPC11,PRIMPOL,STOX2,LOC728175,LINC00290,ENPP6,CLDN22,CLDN24,LOC102723766,MIR1305,ING2,FAM92A1P2,IRF2,RWDD4,CASP3,SLED1,ACSL1,WWC2-AS2,WWC2-AS1
19	5	5p13.2	37258001	37782000	524000	Gain	2	WDR70,NUP155
41	5	5p14.3	21849659	21989728	140070	Loss	1	CDH12
473	5	5p14.3	19126601	19768600	642000	Gain	1	CDH18
18	5	5p15.1	15086001	15875000	789000	Gain	1	FBXL7
20	5	5q14.1,5q13.3	74670001	77434000	2764000	Gain	18	AP3B1,AGGF1,ZBED3,COL4A3BP,S100Z,WDR41,POC5,CRHBP,F2R,ANKDD1B,TBCA,PDE8B,OTP,F2RL2,SV2C,POLK,F2RL1,IQGAP2
122	5	5q21.3	108867001	109142000	275000	Gain	1	MAN2A1
94	6	6p12.1	56159693	56490915	331223	Loss	1	DST
231	6	6p12.3,6p21.1	45020001	45325000	305000	Loss	2	RUNX2,SUPT3H
489	6	6p22.1	28414001	28653000	239000	Gain	3	GPX6,GPX5,ZSCAN23
19	6	6p25.3	256001	706000	450000	Gain	2	EXOC2,HUS1B
84	6	6p25.3	2105243	2251273	146031	Loss	1	GMDS
21	6	6q11.1	61881001	62417000	536000	Gain	2	MTRNR2L9,KHDRBS2
22	6	6q11.1	61881001	62921000	1040000	Gain	2	MTRNR2L9,KHDRBS2
97	6	6q11.1	62907001	63334000	427000	Gain	1	KHDRBS2
25	6	6q16.2,6q16.3	98864001	100274000	1410000	Gain	9	POU3F2,FAXC,PRDM13,USP45,PNISR,FBXL4,CCNC,TSTD3,COQ3
240	7	7p21.1	15284401	15428800	144400	Loss	1	AGMO
347	7	7p21.1	15298401	15420000	121600	Loss	1	AGMO
574	7	7p21.1	17204001	18741000	1537000	Gain	4	AHR,SNX13,PRPS1L1,HDAC9
571	7	7p22.2	4099530	4448450	348921	Loss	1	SDK1
223	7	7q11.22	71691006	71826362	135357	Loss	1	CALN1
166	7	7q21.11	81992001	82179000	187000	Gain	1	CACNA2D1
249	7	7q21.11	81990001	82324000	334000	Gain	1	CACNA2D1
28	7	7q31.31	118722001	119926000	1204000	Gain	1	KCND2
631	7	7q31.31;7q31.2	117384001	119162000	1778000	Gain	3	CTTNBP2,ANKRD7,LSM8
571	7	7q31.33	126316001	126961000	645000	Gain	3	GMRM8,MIR592,AC000099.1
212	7	7q35	145736001	145874000	138000	Loss	1	CNTNAP2
493	7	7q36.3	156977201	157131200	154000	Gain	2	UBE3C,DNAJB6
465	8	8p12	35256745	35467879	211135	Loss	1	UNC5D
75	8	8p21.3	22209001	22379000	170000	Gain	3	PPP3CC,PIWIL2,SLC39A14
76	8	8p21.3	22209001	22378000	169000	Gain	3	PPP3CC,PIWIL2,SLC39A14
361	8	8p23.1	10589001	10805000	216000	Gain	2	PINX1,XKR6
29	8	8p23.3	448001	594000	146000	Gain	2	TDRP,ERICH1
31	8	8q12.1	60733001	61504000	771000	Gain	2	RAB2A,CA8
632	8	8q13.3	73041001	73529000	488000	Gain	2	KCNB2,LOC392232
558	8	8q21.3	91720001	91901000	181000	Gain	1	NECAB1
613	8	8q21.3	87537001	87694000	157000	Gain	2	CPNE3,CNGB3
110	8	8q24.13	124734001	125063000	329000	Gain	3	FER1L6,ANXA13,FAM91A1
183	8	8q24.21	130583001	130905000	322000	Gain	2	GSDMC,FAM49B
185	9	9p13.1	38024001	38455000	431000	Gain	3	ALDH1B1,SHB,IGFBPL1
34	9	9p13.3,9p13.2	36181532	37044247	862716	Loss	5	PAX5,MELK,CLTA,RNF38,GNE
7	9	9p24.1,9p24.2	4536201	5036600	500400	Loss	7	CDC37L1,AK3,PPAPDC2,RCL1,JAK2,SPATA6L,SLC1A1
181	9	9p24.2	2263001	2689000	426000	Gain	1	VLDLR
38	9	9q21.11,9q21.12	72913656	73883000	969345	Loss	3	SMC5,KLF9,TRPM3
72	10	10q11.22	46291001	46905400	614400	Loss	3	FAM25E, AGAP4, PTPN20
509	10	10q11.22	46295401	46914200	618800	Loss	3	FAM25E, AGAP4, PTPN20
496	10	10q11.22	46284201	47323400	1039199	Loss	12	WASHC2C, FAM25E, AGAP4, PTPN20, SYT15, NPY4R, NPY4R2, GPRIN2, ANXA8, FAM25C, FAM25G, AGAP9
243	11	11q21	93718001	94012000	294000	Gain	2	PANX1,HEPHL1
207	11	11q23.3	120208001	120454000	246000	Gain	1	ARHGEF12
16	11	11q24.3	129661001	129962000	301000	Gain	2	APLP2,PRDM10
50	12	12p13.33	1425087	1760591	335505	Loss	3	ERC1,FBXL14,WNT5B
78	12	12p13.33	993001	1160000	167000	Gain	3	ERC1,WNK1,RAD52
190	12	12q13.13	52781001	53099000	318000	Gain	13	KRT75,KRT74,KRT77,KRT71,KRT73,KRT72,KRT82,KRT2,KRT1,KRT6B,KRT6C,KRT5,KRT6A
44	12	12q21.31	81154812	82552790	1397979	Loss	3	LIN7A,ACSS3,PPFIA2
573	12	12q21.33-q22	92578001	93151000	573000	Gain	3	CLLU1OS,CLLU1,C12ORF74
45	13	13q13.1,13q13.2	33207001	35647400	2440400	Loss	5	NBEA,KL,STARD13,RFC3,PDS5B
148	13	13q34	114740001	115053000	313000	Gain	6	DCUN1D2,TMCO3,ADPRHL1,TFDP1,CDC16,RASA3
12	14	14q11.2	23144001	23264000	120000	Gain	2	OXA1L,SLC7A7
47	14	14q21.2,14q21.3,14q21.1	41428001	44200000	2772000	Gain	1	LRFN5
51	15	15q13.1,15q12	26212001	28603000	2391000	Gain	5	GABRA5,GABRG3,GABRB3,HERC2,OCA2
36	15	15q13.2	30388001	30850000	462000	Gain	2	ARHGAP11B,CHRFAM7A
229	15	15q13.2	30388001	30875000	487000	Gain	1	CHRFAM7A
82	15	15q25.2	83243001	83469000	226000	Gain	3	AP3B2,CPEB1,FSD2
617	16	16p12.3;16p13.11	16365001	16829000	464000	Gain	14	LOC100288162,MIR6511A2,NOMO3,MIR3179-2,MIR3179-3,MIR3179-1,MIR3180-2,MIR3180-3,MIR3180-1,PKD1P1,ABCC6,NPIPA7,MIR6770-2,NPIPA8
53	16	16p13.11	14890001	16552000	1662000	Gain	15	MYH11,NDE1,KIAA0430,PDXDC1,MPV17L,NTAN1,NOMO3,NOMO1,RRN3,FOPNL,C16orf45,NPIPA5,ABCC6,ABCC1,NPIPA1
54	16	16p13.11	14856001	16531000	1675000	Gain	13	MYH11,NDE1,KIAA0430,PDXDC1,MPV17L,NTAN1,NOMO3,RRN3,FOPNL,C16orf45,NPIPA5,ABCC6,ABCC1
586	16	16p13.11	14988001	16517000	1529000	Gain	35	LOC100288162,MYH11,RRN3,NTAN1,FOPNL,NDE1,MIR6506,LOC399491,PKD1P1,MIR6511A2,ABCC6P2,C16orf45,KIAA0430,LOC100505915,NOMO3,NOMO1,MIR3179-2,MIR3179-3,MIR3180-4,MIR3179-1,MIR3180-2,MIR3180-3,MIR484,MIR3180-1,PDXDC1,MPV17L,ABCC1,NPIPA8,NPIPA5,ABCC6,NPIPA7,MIR6
619	16	16p13.11	14959001	16358000	1399000	Gain	11	MYH11, KIAA0430, MIR6506, MPV17L, NDE1, MIR484, C16orf45, FOPNL, MYH11, ABCC6, ABCC1
62	16	16p13.2	78201	202000	123800	Loss	1	RBFOX1
87	16	16p13.2	7034121	7143539	109419	Loss	1	RBFOX1
215	16	16p13.2	8754001	8979000	225000	Gain	3	PMM2,TMEM186,ABAT
219	16	16q23.1	77570001	77991000	421000	Gain	2	VAT1L,NUDT7
455	16	16q23.3	82173201	83671200	1498000	Gain	6	MIR8058,LOC101928446,CDH13,MPHOSPH6,MIR3182,LOC101928417
629	16	16q23.3	83615401	83930000	314600	Loss	3	CDH13,LOC102724163,HSBP1
259	16	16q24.1	84429001	84545000	116000	Gain	2	ATP2C2,TLDC1
186	17	17p13.3	2395001	2720000	325000	Gain	4	RAP1GAP2,PAFAH1B1,CLUH,METTL16
572	17	17q12	31958001	32938000	980000	Gain	9	ASIC2,CCL2,CCL7,CCL11,CCL8,CCL13,CCL1,C17ORF102,TMEM132E
563	17	17q24.1	62615001	62976000	361000	Gain	8	SMURF2,MIR6080,MIR4315-2,MIR4315-1,LOC146880,LRRC37A3,PLEKHM1P,AMZ2P1
61	17	17q24.2	64510996	64790977	279982	Loss	1	PRKCA
155	18	18q23	77730001	77927000	197000	Gain	5	HSBP1L1,TXNL4A,RBFA,ADNP2,PARD6G
62	20	20p12.1	14355834	15466093	1110260	Loss	1	MACROD2
92	20	20q12	41342001	41533000	191000	Gain	1	PTPRT
223	21	21q22.11,21q22.12	35722001	35907000	185000	Gain	4	KCNE2,RCAN1,SMIM11,KCNE1
274	21	21q22.12	35722001	35907000	185000	Gain	2	RCAN1,KCNE1
593	22	22q11.21	21466001	21711000	245000	Gain	2	SLC7A4,P2RX6
63	22	22q12.1	27366622	28670239	1303618	Loss	3	MN1,TTC28,PITPNB
571	X	Xp11.3p11.23	46027001	46502000	475000	Gain	6	LINC01186,KRBOX4,ZNF674-AS1,CHST7,SLC9A7
142	X	Xp22.33	1315001	2195000	880000	Gain	9	CRLF2, CSF2RA, IL3RA, SLC25A6, ASMTL, P2RY8, AKAP17A, ASMT, DHRSX
acriterai for rare CNVs: rare (0.1%) autosomal CNV ≥ 100 kb overlapping one or more exons, overlapping a schizophrenia candidate gene1
1- Costain G, Lionel AC, Merico D, et al. Pathogenic rare copy number variants in community-based schizophrenia suggest a potential role for clinical microarrays. Human molecular genetics. 2013;22(22):4485-4501.

## Sheet: Table S4
Supplementary Table S4: 45 disease-associated loci examined for the presence of long tandem repeats
Gene	Disorder	Locus	Repeat reference coordinates (GRCh37/hg19)	Repeat motif	Repeat sequence type	Repeat Size
						Normal	Premutation	Pathogenic
DAB1	SCA37: Spinocerebellar ataxia 37	1p32.2	chr1:57832716-57832797	(ATTTC)n (ATTTT)n	5' UTR	0	ND	31-75
NOP56	SCA36: Spinocerebellar ataxia 36	20p13	chr20:2633379-2633421	(GGGCCT)n	intronic	3-8	ND	>1500
CSTB	EPM1: Epilepsy progressive myoclonic	21q22.3	chr21:45196324-45196360	(GCGCGGGGCGGG)n	Upstream	2-3	12-17	30 - 75
ATXN10	SCA10: Spinocerebellar ataxia 10	22q13.31	chr22:46191235-46191304	(ATTCT)n (AATCT)n	intronic	10–22	ND	800–4500
HOXD13	HOXD13: Synpolydactyly	2q31.1	chr2:176957786-176957827	(GCG)n	exonic	15	ND	22–29
GLS	Glutaminase deficiency	2q32.2	chr2:191745599-191745646	(GCA)n	5' UTR	8 to 16	ND	>680
ATXN7	SCA7: Spinocerebellar ataxia 7	3p14.1	chr3:63898361-63898392	(CAG)n	exonic	4–35	ND	37–306
ZNF9/CNBP	DM2: Myotonic dystrophy type 2	3q21.3	chr3:128891416-128891541	(CCTG)n	upstream	104-176	ND	75–11,000
FOXL2	FOXL2: Blepharophimosis/Ptosis/ Epicanthus inversus syndrome type II	3q22.3	chr3:138664864-138664901	(GCG)n	exonic	14	ND	22–24
PHOX2B	CCHS: Congenital central hypoventilation syndrome	4p13	chr4:41747990-41748054	(CCG)n	exonic	20	ND	24-33
RFC1	CANVAS: Cerebellar ataxia, neuropathy, vestibular areflexia syndrome	4p14	chr4:39350045-39350103	(AAAAG)n•(AAGGG)n	intronic	(AAAAG)11	ND	biallelic (AAGGG)>400
HTT	HD: Huntington’s disease	4p16.3	chr4:3076604-3076667	(CAG)n	exonic	10–34	29–35	>35
RAPGEF2	BAFME: Benign adult familial myoclonic epilepsy	4q32.1	chr4:160263679-160263770	(TTTTA)n (TTTCA)n	intronic	(TTTTA)20-300	ND	(TTTTA)exp(TTTCA)exp
PPP2R2B	SCA12: Spinocerebellar ataxia 12	5q32	chr5:146258291-146258322	(CAG)n	exonic/intronic	7–45	ND	55–78
RUNX2	CBFA1: Cleidocranial dysplasia	6p21.1	chr6:45390487-45390531	(GCG)n	exonic	17	ND	27
ATXN1	SCA1: Spinocerebellar ataxia 1	6p22.3	chr6:16327865-16327955	(CAG)n	exonic	6–39	ND	39–81
TBP	SCA17: Spinocerebellar ataxia 17	6q27	chr6:170870995-170871105	(CAG)n	exonic	25–42	ND	47–63
HOXA13	HOXA13: Hand-Foot-Genital Syndrome	7p15.2	chr7:27239545-27239585	(GCG)n	exonic	18	ND	24–26
LRP12	Oculopharyngodistal myopathy	8q22.3	chr8:105601193-105601227	(CCG)n	5'UTR	13-45	ND	>70
SAMD12	BAFME: Benign adult familial myoclonic epilepsy	8q24.12	chr8:119379052-119379157	(TTTTA)n (TTTCA)n	intronic	(TTTTA)20-300	ND	(TTTTA)exp(TTTCA)exp
C9orf72	Frontotemporal dementia or amyotrophic lateral sclerosis	9p21.2	chr9:27573483-27573544	(GCCCCG)n	intronic	2-30	ND	>100
FXN	FRDA: Friedreich’s ataxia	9q13	chr9:71652203-71652220	(GAA)n	intronic	6–32	40–200	>200
NUTM2B-AS1	OPML1: Oculopharyngeal myopathy with leukoencephalopathy-1	10q22.3	chr10: 81586142_81586159	(CGG)n	intergenic	3-16	ND	ND
CBL2	FRA11B: Jacobsen syndrome	11q23.3	chr11:119077000-119077033	(CCG)n	5' UTR	11	80	100–1000
ATN1	DRPLA: Dentatorubralpallidouysian atrophy	12p13.31	chr12:7045880-7045938	(CAG)n	exonic	7–25	ND	49–88
DIP2B	FRA12A: Mental retardation	12q13.12	chr12:50898787-50898807	(CGG)n	5' UTR	6-23	>140	>270
ATXN2	SCA2: Spinocerebellar ataxia 2	12q24.12	chr12:112036754-112036823	(CAG)n	exonic	13–33	ND	>34
ATXN8OS1	SCA8: Spinocerebellar ataxia 8	13q21.33	chr13:70713516-70713561	(CTG)n	3' UTR	15-44	45–109	>110
ZIC2	ZIC2: Holoprosencephaly	13q32.3	chr13:100637703-100637748	(GCG)n	exonic	15	ND	25
PABPN1	OPMD: Oculopharyngeal muscular dystrophy	14q11.2	chr14:23790681-23790711	(GCG)n	exonic	10	ND	12–17
ATXN3	SCA3: Spinocerebellar ataxia 3	14q32.12	chr14:92537355-92537396	(CAG)n	exonic	13–44	ND	>55
TNRC6A	BAFME: Benign adult familial myoclonic epilepsy	16p12.1	chr16:24624760-24624853	(TTTTA)n (TTTCA)n	intronic	(TTTTA)20-300	ND	(TTTTA)exp(TTTCA)exp
XYLT1	BSS: Baratela-Scott syndrome	16p12.3	chr16:17564765-17564779	(GGC)n	Upstream (promoter)	9-20	ND	>100
TK2/BEAN1	SCA31: Spinocerebellar ataxia 31	16q21	chr16:66524300-66524369	(TGGAA)n	intronic	0	ND	110
JPH3	HDL2: Huntington’s disease-like 2	16q24.2	chr16:87637889-87637935	(CAG)n	exonic/3' UTR	6–27	ND	51–57
EIF4A3	RCPS: Richieri-Costa-Pereira syndrome	17q25.3	chr17:78120792-78120938	(GCCGCTGCCGACCTCGCTGT)n	5' UTR	3-12	ND	14-16
TCF4	FECD: Fuchs’ endothelial corneal dystrophy	18q21.2	chr18:53253385-53253460	(CTG)n	5' UTR	10–37	53–250	800–2100
COMP	COMP: Multiple Skeletal dysplasias	19p13.11	chr19:18896845-18896859	(CAG)n	exonic	5	ND	4,6,7
CACNA1A	Episodic ataxia type 2 (EA2), spinocerebellar ataxia type 6 (SCA6)	19p13.2	chr19:13318673-13318712	(CAG)n	exonic/3' UTR	4–18	ND	20–29
DMPK2	DM1: Myotonic dystrophy type 1	19q13.32	chr19:46273463-46273524	(CTG)n	3' UTR	5–35	36–50	>51
ARX	ARX: Infantile spasm syndrome	Xp21.3	chrX:25031771-25031814	(GCG)n	exonic	10–16	ND	17–23
AR	SBMA: Spinal and bulbar muscular atrophy	Xq11-q12	chrX:66765159-66765261	(CAG)n	intronic	9–36	ND	40–55
SOX3	X-linked Hypopituitarism	Xq27.1	chrX:139586483-139586517	(CGG)n	exonic	15	ND	>22
FMR1	FRAXA: Fragile X syndrome	Xq27.3	chrX:146993555-146993629	(CGG)n	5' UTR	6–52	59–230	230–2000
AFF2	FRAXE: Fragile X syndrome	Xq28	chrX:147582125-147582273	(CGG)n	5' UTR	6-25	ND	>200
ND; not determined
References:
The information for all genes except for DMPK and ATXN8OS is from: López Castel, A., Cleary, J. & Pearson, C. Repeat instability as the basis for human diseases and as a potential target for therapy. Nat Rev Mol Cell Biol 11, 165–170 (2010). https://doi.org/10.1038/nrm2854
1- Todd PK, Paulson HL. RNA-mediated neurodegeneration in repeat expansion disorders. Ann Neurol. 2010;67(3):291–300. doi:10.1002/ana.21948
2- Kamsteeg EJ, Kress W, Catalli C, et al. Best practice guidelines and recommendations on the molecular diagnosis of myotonic dystrophy types 1 and 2. Eur J Hum Genet. 2012;20(12):1203–1208. doi:10.1038/ejhg.2012.108

## Sheet: Table S5
Supplementary Table S5. Demographic, clinical features and rare CNVs of 259 study participants with SCZ
Feature	Individuals (n)
	Total with available information	With feature	Without feature
Female sex	259	81 (31.3%)	178 (68.7%)
Age at onset of psychotic illness < 18 years ("early")	252	43 (16.6%)	209 (80.7%)
Family history of SCZ/psychotic illnesssa	255	93 (35.9%)	162 (62.5%)
Learning or intellectual disability (ID)b	259	101 (39.0%)	158 (61.0%)
Syndromic featuresc	255	65 (25.1%)	190 (73.4%)
Putative SCZ-related rare CNVs (study design)d	259	136 (52.5%)	123 (47.5%)
aFamily history of SCZ/psychotic illness is defined as first and second degree relatives of the individual with schizophrenia or related psychotic disorders including schizoaffective disorder, psychotic illness not otherwise specified, delusional disorder.
bID was defined as borderline to moderate intellectual disability (ID) or non-verbal learning disability.1
cBorderline syndromic features were not considered as syndromic2.
dRare CNVs overlapping a putative SCZ candidate were considered to have a rare SCZ-related CNV per the original study design (see Methods and Supplementary Information for details).1,3
1- Lowther C, Merico D, Costain G, et al. Impact of IQ on the diagnostic yield of chromosomal microarray in a community sample of adults with schizophrenia. Genome medicine. 2017;9(1):105-105
2- Bassett AS, Costain G, Fung WL, et al. Clinically detectable copy number variations in a Canadian catchment population of schizophrenia. J Psychiatr Res. 2010;44(15):1005–1009. doi:10.1016/j.jpsychires.2010.06.013
3- Costain G, Lionel AC, Merico D, et al. Pathogenic rare copy number variants in community-based schizophrenia suggest a potential role for clinical microarrays. Human molecular genetics. 2013;22(22):4485-4501.

## Sheet: Table S6
Supplementary Table S6: WGS statistics on 259 study participants with SCZ
Case	Sex	DNA source	Library preparation	genome-coverage	het/hom	SNP total count	indel total count	mean genome coverage depth	CNVs called by ERDS	CNVs called by CNVnator	SVs called by by MANTA	SVs called by by LUMPY
1	1	blood	PCR-based	97.8467	1.59674	3693893	822282	29.32	1714	1867	6049	6987
2	1	blood	PCR-based	98.3503	1.57087	3664063	834759	29.84	2100	2103	5985	7078
3	2	blood	PCR-based	97.795	1.71349	3703751	857912	44.67	1608	2192	7183	8126
4	1	blood	PCR-based	97.9704	1.62946	3676717	859460	40.73	2063	2041	6867	8902
5	1	blood	PCR-based	98.0498	1.59862	3681121	848000	37.53	2099	2103	6742	7636
6	1	blood	PCR-based	98.4345	1.59185	3667699	815639	36.53	2246	2191	6350	7803
7	1	blood	PCR-based	98.0754	1.58939	3675027	851466	39.91	2398	2265	7118	8583
9	1	blood	PCR-based	97.991	1.62549	3667314	834838	30.94	1869	1731	5677	6847
10	1	blood	PCR-based	98.1942	1.5693	3625884	833639	47.52	2433	2116	7439	9600
11	2	blood	PCR-based	97.9245	1.57093	3569589	841249	30.58	2164	2010	6130	7200
12	1	blood	PCR-based	98.3923	1.6078	3677210	849678	40.19	2270	1986	6953	8439
13	1	blood	PCR-based	98.2151	1.73155	3788431	859349	30.48	2234	1724	6582	7310
14	1	blood	PCR-based	98.3697	1.62663	3700713	856145	44.41	2476	2355	6971	9153
16	2	blood	PCR-based	97.8286	1.68899	3716864	852979	38.27	2224	1981	6872	8261
17	2	blood	PCR-based	97.7435	1.66292	3679612	846168	36.43	2289	1916	6779	7693
18	2	blood	PCR-based	97.5005	1.67826	3698664	844312	36.75	2291	2015	6514	7670
19	1	blood	PCR-based	98.4309	1.58499	3683919	840302	34.87	2270	1900	6507	7552
20	1	blood	PCR-based	98.2656	1.46146	3543547	810184	29.2	1801	1870	5697	6719
21	2	blood	PCR-based	97.8481	1.691	3700334	840109	40.8	2442	2178	6744	8559
22	1	blood	PCR-based	98.2979	1.62042	3693763	850587	39.12	2426	3040	7036	8444
25	1	Saliva	PCR-based	98.1975	1.60918	3696437	851661	36.45	2158	1906	6742	7886
26	2	blood	PCR-based	97.9444	1.68918	3709572	810533	33.95	2311	1948	6305	7761
27	1	blood	PCR-based	97.9739	1.59937	3683435	848908	37.51	2004	2023	6663	7806
28	1	blood	PCR-based	98.5532	1.53612	3588781	852501	44.85	2420	3144	6982	9080
29	2	Saliva	PCR-based	97.6808	1.68674	3680339	844684	35.69	2175	1977	6578	7959
31	1	blood	PCR-based	98.018	1.60496	3664553	849556	40.87	2179	1988	6999	8597
34	1	blood	PCR-based	98.3919	1.58357	3655789	829198	32.07	2136	1960	6346	7542
36	2	blood	PCR-based	97.7815	1.66743	3728803	843179	37.11	2412	2050	6924	8030
38	1	blood	PCR-based	98.474	1.65588	3705064	857282	42.46	2444	2000	7241	9138
40	1	blood	PCR-based	98.4238	1.59515	3681676	842915	34.83	2305	2011	6559	7856
41	2	blood	PCR-based	97.6563	1.65822	3677948	842317	30.04	2130	1947	6099	7338
42	1	blood	PCR-based	98.2215	1.59743	3679887	823755	38.24	1982	2466	6553	8132
44	1	blood	PCR-based	98.3308	1.56481	3641466	848045	37.91	2311	2075	6878	8514
45	2	blood	PCR-based	97.8871	1.60247	3653167	823496	31.19	2122	1883	6168	7107
47	1	blood	PCR-based	98.5248	1.60409	3689158	852694	43.76	2347	3161	7027	9031
48	1	blood	PCR-based	98.1409	1.63503	3690218	856396	42.31	1663	3311	6980	8381
49	1	blood	PCR-based	98.3572	1.6321	3686727	830405	40.8	2187	1541	7017	8276
50	1	blood	PCR-based	98.4493	1.63647	3662475	850591	44.62	2235	2113	7132	8585
51	1	blood	PCR-based	98.2692	1.54764	3620895	844005	34.12	2209	1825	6655	7646
52	2	blood	PCR-based	97.7474	1.70918	3696285	826673	34.36	2292	2143	6446	7402
53	1	blood	PCR-based	98.1736	1.64069	3718978	854017	36.23	2012	2002	6371	7697
54	1	blood	PCR-based	98.1693	1.65372	3725712	861855	39.73	2241	2005	6972	8689
55	2	blood	PCR-based	97.7947	1.72138	3740249	851067	37.26	2203	2046	6611	7953
56	2	blood	PCR-based	97.9265	1.69371	3698696	847985	39.82	2323	1987	6840	7845
57	1	blood	PCR-free	98.1868	1.58077	3667840	859319	55.35	2490	2232	7835	9653
58	1	blood	PCR-based	98.5059	1.64997	3695553	861438	49.78	2501	2602	7494	9412
59	2	blood	PCR-based	97.6381	1.71866	3669976	860975	42.99	2022	2006	6922	8360
61	2	blood	PCR-based	97.4578	1.65368	3696041	844591	35.35	1877	1842	6566	7709
62	1	Saliva	PCR-based	97.9899	1.59398	3667357	815059	32.51	2126	1962	6337	7578
63	1	blood	PCR-based	98.2777	1.62814	3675193	826688	37.5	2319	2106	6589	7997
72	1	blood	PCR-based	98.2806	1.60118	3672196	824888	39.5	2364	2038	6673	8689
75	1	blood	PCR-based	97.958	1.58438	3656456	849550	39.12	2096	2101	6813	8319
76	1	blood	PCR-based	98.2808	1.66468	3738367	825905	36.36	2308	1858	6533	7676
78	1	blood	PCR-based	98.3731	1.58506	3674874	851323	39.09	1963	2518	6708	8293
82	1	Saliva	PCR-based	98.276	1.598	3670340	847524	33.72	2194	1917	6591	7538
84	1	Saliva	PCR-based	98.3747	1.61936	3680984	846916	38.2	2274	2149	6595	8136
87	1	blood	PCR-based	98.2559	1.61408	3659582	848123	43.62	2400	2147	7163	9149
92	2	blood	PCR-based	97.8191	1.67745	3688811	848407	38.68	2265	2155	6664	8061
94	1	blood	PCR-based	98.0607	1.60456	3690821	821623	36.55	1995	2073	6598	7939
97	1	blood	PCR-based	98.1735	1.56858	3672157	850380	40.77	2245	2058	6940	8325
98	1	blood	PCR-based	98.1512	1.58293	3646598	854688	45.49	2296	2291	7041	9125
110	2	blood	PCR-based	97.6821	1.66343	3686258	847750	38.9	1972	2001	6505	7862
118	2	blood	PCR-based	97.3012	1.68533	3711645	837937	32.01	1886	1904	6367	7316
121	1	blood	PCR-based	98.3232	1.53895	3652257	828029	34.76	2246	1889	6312	7553
122	1	blood	PCR-based	97.944	1.59591	3652277	840695	38.61	2088	2066	6789	8272
124	2	blood	PCR-based	97.8253	1.67975	3720134	851719	38.9	2364	2064	6696	8068
142	1	blood	PCR-based	98.4148	1.51374	3615904	832096	38.13	2276	2028	6811	8191
145	1	blood	PCR-based	98.0656	1.61151	3680368	855153	40.97	2117	2046	6894	8403
148	1	blood	PCR-based	98.2617	1.64929	3686261	843513	38.54	2148	3789	6665	8145
155	1	blood	PCR-based	98.0852	1.64508	3695307	859543	47.24	2482	2271	7444	9549
159	1	blood	PCR-based	98.1176	1.62576	3691215	839966	36.03	2240	2059	6626	8385
166	1	blood	PCR-based	98.1914	1.63707	3707273	860762	43.86	2369	2144	7131	9196
179	1	Saliva	PCR-based	97.9794	1.63278	3692322	847594	35.11	2174	2036	6586	7718
181	1	Saliva	PCR-based	98.113	1.63152	3688194	839135	45.7	2480	2203	7256	9579
183	1	Saliva	PCR-based	98.0686	1.596	3670688	842176	32.91	2128	1942	6373	7631
185	1	blood	PCR-based	98.4616	1.57853	3675686	856552	42.71	2415	2030	7098	9065
186	1	blood	PCR-based	98.1201	1.48804	3636905	850110	42.02	2400	2207	7058	8655
190	1	Saliva	PCR-based	98.2531	1.58397	3671809	816365	26.17	1871	1762	5834	6344
191	1	Saliva	PCR-based	98.1635	1.63276	3705150	859451	43.95	2455	2297	7031	8879
193	1	blood	PCR-based	98.1276	1.54775	3625307	850788	39.81	2437	2080	7013	8591
194	1	blood	PCR-based	98.3674	1.61879	3675757	842514	45.93	2357	2080	7132	9275
196	2	Saliva	PCR-based	97.917	1.71223	3723601	859478	40.83	2176	1960	6575	8090
202	1	Saliva	PCR-based	98.0476	1.53491	3580039	849351	38.1	2078	1656	6862	8409
204	2	blood	PCR-based	97.9187	1.69577	3706527	854156	39.27	2264	1903	6667	8114
206	2	blood	PCR-based	97.8289	1.63716	3651291	848721	39.45	2246	1922	6837	8447
207	1	Saliva	PCR-based	98.0687	1.53048	3602213	827487	26.68	1807	1610	5954	6844
212	1	blood	PCR-based	98.46	1.63548	3668021	847566	41.99	2353	2206	6734	8435
213	2	blood	PCR-based	97.9494	1.63114	3664429	854729	43.85	2461	2205	7099	8604
215	1	blood	PCR-based	98.375	1.58619	3651266	840835	39.01	2309	2216	6561	8554
219	1	blood	PCR-based	98.5022	1.54164	3631881	845621	38.51	2358	2351	6717	8236
223	1	blood	PCR-based	98.3891	1.57637	3626581	836314	37.77	2308	2252	6401	8284
229	1	blood	PCR-based	98.185	1.59831	3688015	851033	35.64	1888	2119	6231	7524
231	2	blood	PCR-based	97.937	1.72856	3739051	868194	43.95	2369	3077	6836	8864
240	1	blood	PCR-based	98.2103	1.54688	3651363	809863	23.95	1322	2315	5172	5856
243	1	blood	PCR-based	98.1633	1.54248	3629935	805487	23.53	1401	1639	5142	5906
247	2	blood	PCR-based	98.0101	1.68385	3687347	835660	38.79	2304	2105	6639	8059
249	2	blood	PCR-based	97.6855	1.68704	3730670	848092	37.86	2171	1943	6713	7968
259	2	blood	PCR-based	97.9727	1.70599	3691852	858208	45.51	2318	3688	6955	8536
263	2	Saliva	PCR-based	97.9238	1.71322	3728782	842141	34.52	2134	2196	6205	7370
268	2	blood	PCR-based	97.8384	1.70324	3698260	848929	40.47	2336	2076	6859	8578
272	1	blood	PCR-based	98.0077	1.57679	3668511	833787	29.81	2107	2056	6102	7110
274	1	blood	PCR-based	98.2848	1.62579	3677381	851751	46.32	2429	2165	7206	8830
277	2	blood	PCR-based	97.8402	1.67969	3694468	837853	39.35	2296	2247	6812	8086
283	2	blood	PCR-based	97.3559	1.69598	3722569	844589	40.98	2182	2015	6841	8762
284	1	blood	PCR-based	98.4131	1.52981	3603847	822949	40.56	2216	2767	6826	8568
285	1	blood	PCR-based	98.1913	1.64483	3726401	852991	37.39	2207	2082	6858	7950
289	1	blood	PCR-based	98.1699	1.60575	3668433	849671	41.84	2137	2102	7064	8477
290	1	blood	PCR-based	98.068	1.61164	3688097	843023	39.67	2126	2145	6582	8125
291	2	blood	PCR-based	97.8148	1.62548	3639656	843507	39.59	2359	2168	6641	8409
296	1	blood	PCR-based	98.2485	1.58404	3661113	846448	39.1	1979	2004	6813	8227
297	2	blood	PCR-based	97.6199	1.68764	3707676	826160	33.73	1722	1778	6115	7280
298	1	blood	PCR-based	98.1927	1.59366	3652452	844675	36.43	1806	2029	6315	7914
302	1	blood	PCR-based	98.2081	1.58493	3656799	823759	35.45	1883	1843	6365	7778
303	2	blood	PCR-based	97.4507	1.69143	3703515	846632	35.54	1752	1831	6396	7669
304	1	blood	PCR-based	98.3083	1.5762	3656080	829876	35.68	2162	4120	6328	7636
305	2	blood	PCR-based	97.5255	1.65643	3700578	846569	40.05	2237	2128	6719	8336
306	2	blood	PCR-based	97.6381	1.6441	3715471	859796	42.03	2241	2090	6752	8830
307	1	blood	PCR-based	98.4692	1.61058	3680940	845787	37.06	2274	1985	6889	8294
309	2	blood	PCR-based	97.957	1.55962	3648348	851322	38.17	2379	1953	6842	8323
311	2	blood	PCR-based	97.8035	1.69717	3706539	840857	36.5	2263	1825	6213	7683
312	1	blood	PCR-based	98.2307	1.5798	3654760	855822	50.05	2541	2295	7377	9829
313	1	blood	PCR-based	98.3227	1.61322	3678651	847989	36.7	2295	2040	6618	8452
314	1	blood	PCR-based	98.3602	1.65993	3713020	852400	37.88	2328	1990	6787	8480
315	2	blood	PCR-based	97.8443	1.66642	3730906	843472	38.61	2339	1888	6571	8105
316	1	blood	PCR-based	98.2312	1.61235	3675654	809945	35.02	2220	1971	6364	7480
317	2	blood	PCR-based	97.8555	1.67698	3697142	844723	36.67	2249	2091	6431	7827
319	1	blood	PCR-based	98.3339	1.61814	3681673	835060	32.43	2124	1771	6413	7317
320	1	blood	PCR-based	98.1657	1.50242	3630148	818514	30.46	2650	17246	5636	8372
321	2	blood	PCR-based	97.9242	1.65176	3687972	831535	39.98	2122	5870	6825	7366
322	1	Saliva	PCR-based	98.0203	1.63588	3692382	856028	42.45	2365	2132	7091	8622
324	1	Saliva	PCR-based	98.0273	1.62037	3700562	847336	31.75	2059	1831	6482	7570
326	1	Saliva	PCR-based	98.1123	1.56516	3660747	819451	24.5	1777	1710	5598	6155
327	1	blood	PCR-based	98.3486	1.60523	3669285	846818	39.51	2351	2357	6816	8507
328	2	blood	PCR-based	97.8973	1.7151	3713926	850056	41.05	2306	2224	7056	8187
329	1	Saliva	PCR-based	98.453	1.64836	3699162	840394	37.14	2387	2120	6656	7874
330	1	Saliva	PCR-based	98.2521	1.48282	3557205	821054	32.9	2183	2071	6503	7586
331	1	blood	PCR-based	98.4932	1.60856	3689279	847531	36.82	2285	2087	6759	8300
334	1	Saliva	PCR-based	97.9895	1.64245	3703237	827861	25.26	1780	1655	5919	6429
335	1	Saliva	PCR-based	98.2322	1.60629	3678889	852418	38.76	2268	2143	6819	8461
337	1	blood	PCR-based	98.4385	1.63115	3682679	852743	44.06	2381	2172	7009	8958
338	1	blood	PCR-based	98.3366	1.60029	3668209	814386	33.61	2246	2012	6404	7587
339	2	blood	PCR-based	97.8014	1.6958	3700304	836586	41.15	2304	2341	6687	8347
341	1	blood	PCR-based	98.1181	1.55974	3661314	810817	25.13	1499	1705	5285	6029
342	1	blood	PCR-based	98.084	1.60691	3676031	842974	38.93	2135	2184	6413	8050
345	1	blood	PCR-based	98.1719	1.58854	3684115	844394	33.59	2265	2261	6287	7640
346	2	blood	PCR-based	97.4568	1.67375	3700960	851682	37	1917	2181	6616	7808
347	1	blood	PCR-based	98.0444	1.546	3625548	848061	33.75	2118	1975	6522	7561
351	1	blood	PCR-based	98.3822	1.62228	3719033	856199	44.25	2227	2395	6835	8834
352	1	blood	PCR-based	97.9526	1.59679	3663341	818309	33.81	1704	1766	6297	7498
353	1	Saliva	PCR-based	98.3919	1.47605	3559728	837054	36.68	2322	2115	6529	8055
354	1	blood	PCR-based	97.9345	1.52464	3600924	816015	28.69	2038	1777	5722	6701
355	1	blood	PCR-based	98.3079	1.62189	3720711	859567	35.79	2205	1902	6685	7975
356	1	blood	PCR-based	98.4505	1.60363	3657180	840802	38.55	2283	2180	6494	7832
357	2	blood	PCR-based	97.7989	1.65919	3674500	829751	38.45	2360	1870	6861	8060
361	1	blood	PCR-based	98.0056	1.59815	3690781	848526	35.51	2260	1721	6689	7802
365	2	blood	PCR-based	97.5388	1.61854	3663656	850314	35.31	1782	1852	6342	7684
367	2	blood	PCR-based	97.9174	1.71497	3703393	852142	40.57	2312	2224	6719	8205
368	2	blood	PCR-based	97.5065	1.58396	3639938	847803	35.81	1831	1798	6339	7521
374	1	blood	PCR-based	98.3528	1.61925	3662492	848461	38.73	2323	2096	6801	8348
376	1	blood	PCR-based	98.4926	1.59432	3676919	842068	39.4	2292	2180	6822	8267
378	1	Saliva	PCR-based	98.0544	1.58367	3672527	831233	26.64	1808	1650	5905	6676
379	1	blood	PCR-based	98.3122	1.6132	3677415	841228	35.74	2051	1691	6745	7678
381	1	Saliva	PCR-based	98.0543	1.59723	3671504	848995	36.83	2332	2052	6914	8117
386	1	blood	PCR-based	97.9847	1.55172	3631217	805609	24.96	1568	1689	5403	6125
388	1	blood	PCR-based	98.1023	1.6125	3672174	848733	36.91	2167	1875	6644	7943
390	1	blood	PCR-based	97.8364	1.59919	3698991	831508	34.98	1711	1736	6468	7706
391	2	blood	PCR-based	97.9401	1.70659	3723102	842909	34.6	2181	2157	6172	7351
392	2	blood	PCR-based	97.9104	1.69748	3707058	849605	39.78	2314	2057	6844	8376
455	1	blood	PCR-based	98.1534	1.58351	3671839	846497	40.66	2457	2197	7024	8723
456	1	blood	PCR-based	98.4715	1.60292	3657349	812895	38.93	2304	2273	6513	8262
457	1	blood	PCR-based	98.3587	1.60139	3667087	845001	43.46	2398	2289	7017	9151
461	1	blood	PCR-based	98.4537	1.64124	3675888	854722	46.8	2423	2413	7167	9041
465	2	blood	PCR-based	97.7908	1.67334	3698634	833484	47.38	623	1839	7172	8206
472	1	blood	PCR-based	98.4009	1.59027	3675080	815692	34.71	2191	2108	6474	7781
473	1	blood	PCR-based	97.8732	1.62926	3670699	839460	30.66	2053	4488	6420	6940
475	1	blood	PCR-based	98.4806	1.60106	3657902	852448	50.92	2433	2392	7500	9727
479	1	Saliva	PCR-based	98.3118	1.62453	3685882	837524	38.5	2161	1740	6895	8382
483	2	blood	PCR-based	97.6908	1.65648	3688963	845681	36.81	2241	1738	6838	7857
489	1	Saliva	PCR-based	97.9274	1.60884	3688073	852846	36.38	2125	1939	6797	8139
491	1	blood	PCR-based	98.3561	1.6072	3700256	842743	38.86	2367	2265	6666	8454
493	1	blood	PCR-based	98.0547	1.60264	3676122	851299	39.58	2447	2426	7026	8316
496	2	blood	PCR-based	97.7762	1.7071	3715404	853907	40.43	2002	5808	6817	7962
506	1	blood	PCR-based	98.1772	1.54012	3672096	819507	37.96	2263	3390	6798	8178
507	1	blood	PCR-based	98.1417	1.61072	3669013	825705	38.18	2222	2647	6758	8246
508	1	blood	PCR-based	98.2569	1.60758	3691390	837718	40.84	2370	2225	7134	8539
509	1	blood	PCR-based	98.3688	1.5359	3600757	840660	39.76	2252	1923	6859	8611
516	1	blood	PCR-based	98.2087	1.47335	3556945	815933	25.97	1615	1968	5363	6342
517	1	blood	PCR-based	97.9059	1.60069	3680126	850941	33.47	1768	2010	6217	7206
521	2	blood	PCR-based	97.5429	1.69867	3714427	866386	42.71	2326	2252	7017	8471
526	1	blood	PCR-based	98.1587	1.46902	3585697	793621	21.83	1539	10394	5176	5891
529	2	blood	PCR-based	97.6756	1.72579	3753915	866868	40.12	2043	2071	6480	7999
530	1	blood	PCR-based	98.1557	1.60131	3676186	834114	36.18	2255	2153	6574	7907
537	1	blood	PCR-based	98.5161	1.61124	3677841	846814	41.78	2174	1883	6663	8478
553	1	blood	PCR-based	98.3361	1.60144	3669247	847900	39.84	2359	2190	6684	8382
556	1	blood	PCR-based	98.2789	1.64426	3694846	832029	35.19	911	6498	5405	9940
558	2	blood	PCR-based	97.823	1.62631	3677730	858760	41.15	2148	2818	7067	8607
560	1	blood	PCR-based	98.1086	1.59215	3660665	836640	39.71	2265	1949	6927	8624
561	2	blood	PCR-based	97.8833	1.68446	3707257	846273	39.68	2322	2246	6900	8256
562	2	blood	PCR-based	97.6979	1.64125	3654476	851702	43.74	2294	4618	7053	8478
563	2	blood	PCR-based	97.793	1.71115	3701653	849485	41.32	2359	4309	7051	8322
565	2	blood	PCR-based	97.7986	1.67129	3712415	830516	36.49	2174	1998	6801	7913
567	2	blood	PCR-based	97.8112	1.71972	3747146	872217	45.91	2434	2278	7316	9502
569	1	blood	PCR-based	98.1838	1.58845	3656567	823958	39.76	2250	2165	6971	8359
570	1	blood	PCR-based	98.0961	1.6507	3723004	865651	42.77	2376	2201	7230	8937
571	1	blood	PCR-based	98.4543	1.5833	3669171	850593	53.03	2422	2391	7416	9926
572	2	blood	PCR-free	97.7741	1.65881	3689347	848840	44.01	2258	2093	7133	8238
573	1	blood	PCR-free	98.2846	1.58077	3702048	844998	40.08	2245	2049	6960	8297
574	2	blood	PCR-free	97.787	1.77532	3780565	862369	39.72	2223	1962	6924	8073
583	1	blood	PCR-based	98.3371	1.60147	3668987	842898	42.85	2148	6116	6933	8871
584	1	blood	PCR-free	98.1167	1.60426	3674029	859241	56.17	2686	2232	7605	10772
585	1	blood	PCR-based	97.9231	1.54183	3646637	803286	23.96	1486	1665	5261	6052
586	1	blood	PCR-based	98.3474	1.58229	3650124	849925	40.47	2345	2181	6808	8259
587	1	blood	PCR-based	97.9632	1.62504	3680295	852828	39.29	2105	1976	6712	8249
588	2	blood	PCR-based	97.7511	1.66378	3700464	856680	39.05	1962	1862	6806	7885
589	1	blood	PCR-based	97.8611	1.62197	3697452	843299	34.43	1848	1732	6656	7697
590	1	blood	PCR-based	98.2003	1.61711	3683204	851756	40.38	2089	2073	6709	8209
591	2	blood	PCR-based	97.5833	1.66147	3690288	841331	39.89	2013	2017	6727	7862
592	1	blood	PCR-based	98.0113	1.60747	3638488	831423	31.43	1635	1768	6108	7147
593	2	blood	PCR-based	97.8976	1.69647	3701608	852657	42.23	2255	1833	7089	8243
594	2	blood	PCR-based	97.678	1.63255	3634122	849427	39.49	2068	1999	6749	7941
595	1	blood	PCR-based	97.9684	1.63595	3690509	850513	42.76	2355	2169	7105	8770
596	2	blood	PCR-based	97.9192	1.74025	3716087	835652	40.76	2271	1993	6973	8344
597	1	blood	PCR-based	98.2079	1.57176	3653222	843300	35.74	2125	2046	6593	7936
598	1	blood	PCR-based	98.2352	1.59292	3689341	844929	37.51	2345	2061	6899	8238
599	2	blood	PCR-based	97.814	1.62783	3692345	850631	36.41	2228	2198	6530	7859
600	2	blood	PCR-based	97.7244	1.66969	3673621	852569	39.74	2244	2092	6952	8314
601	1	blood	PCR-based	98.543	1.59347	3682602	824700	41.02	2276	2016	6840	8526
602	1	blood	PCR-based	98.3246	1.61795	3666206	849254	40.02	2282	2068	6911	8737
603	1	blood	PCR-based	98.2923	1.65409	3696129	856489	46.83	2236	2358	7238	8741
604	1	blood	PCR-based	98.5167	1.59736	3664535	838587	34.04	2364	24872	6370	8856
605	2	blood	PCR-based	97.8962	1.61042	3658403	843130	38.06	2252	1780	6255	7923
606	1	blood	PCR-based	98.2561	1.54122	3631811	834098	37.49	2169	1978	6767	8164
607	1	blood	PCR-based	98.2891	1.53982	3616990	831019	38.8	2382	2086	6703	8484
608	2	blood	PCR-based	97.6878	1.63924	3682885	854920	45.28	2373	2242	7106	9054
609	1	blood	PCR-based	98.1877	1.61946	3649366	846581	42.62	2370	2411	6907	8697
610	1	Saliva	PCR-based	98.176	1.58658	3673636	850618	35.37	2350	1952	6839	8084
611	1	Saliva	PCR-based	98.2661	1.63161	3678110	824151	37.31	2187	1775	6815	8036
612	2	blood	PCR-free	97.9696	1.67381	3700283	854832	72.7	2644	2430	8088	11853
613	1	blood	PCR-free	98.436	1.60144	3684681	860562	71.11	2719	2377	8145	12493
614	1	blood	PCR-based	97.9403	1.50348	3552230	837616	30.01	2111	3307	6341	7320
615	1	blood	PCR-based	98.564	1.59462	3671525	844745	38.87	2376	2170	6810	8386
616	1	blood	PCR-based	98.1395	1.56491	3656082	822150	35.19	2260	1922	6731	7491
617	1	blood	PCR-based	98.3122	1.61651	3667211	833651	38	2127	2011	6695	8260
618	2	blood	PCR-based	97.8602	1.65768	3675480	843847	38.56	2071	5217	6771	8187
619	2	blood	PCR-based	97.739	1.71352	3716687	852993	41.95	2269	1984	6984	8758
620	2	blood	PCR-based	97.7827	1.63662	3689247	848326	39.72	2136	2002	6919	8225
621	1	blood	PCR-based	98.3576	1.58271	3660468	840460	39.73	2186	2277	6774	8374
622	1	blood	PCR-based	98.4787	1.62194	3688837	841209	51.75	2376	3551	7535	10031
623	1	blood	PCR-based	98.5473	1.63216	3668014	854434	49.83	2401	2617	7272	9625
624	2	blood	PCR-based	97.7411	1.60232	3637360	843890	35.67	2023	1765	6563	7624
625	2	blood	PCR-based	97.8321	1.64476	3660006	855202	48.6	2493	2245	7492	9294
626	2	blood	PCR-based	97.9456	1.65984	3694356	832446	44.01	2343	1773	7135	8647
627	2	Saliva	PCR-based	97.9197	1.66417	3692584	847953	34.23	2156	1907	6726	7787
628	1	Saliva	PCR-based	97.9933	1.60582	3666837	833457	28.81	2071	1937	6110	7082
629	1	blood	PCR-based	98.4328	1.6349	3675998	827747	38.88	2359	2684	6789	8034
630	1	blood	PCR-based	98.1163	1.54681	3625426	842384	36.1	2276	1959	6563	7837
631	1	Saliva	PCR-based	97.9922	1.52574	3595935	820403	33.28	1945	1604	6585	7549
632	1	Saliva	PCR-based	98.1889	1.49528	3618758	826567	29.94	2158	1975	6180	7367
633	1	blood	PCR-based	97.9809	1.59728	3675614	837244	36.07	1864	1921	6629	8054

## Sheet: Table S7
Supplementary Table S7: Genome sequencing coverage statistics on 259 study participants with SCZ
SCZ cohort	Genome coverage (%)	Genome coverage depth (X)
Average	98.08	38.42
Median	98.11	38.61
Range	97.30 - 98.56	21.83 - 72.7

## Sheet: Table S8
Supplementary Table S8: Previously published ZMYM2 variants and variants identified in this study in 9 individuals (3 LoF; 6 missense)
Study	Chr	Position	Ref allele	Alt allele	Effect	HGVS_C	HGVS_P	Allele frequency (ExAC/gnomAD)	Phenotype	Notes
Genovese et al., 2016	13	20580624	T	A	stop_gained	c.1410T>A	p.(Cys470*)	4.02E-06/0	SCZ
Genovese et al., 2016	13	20632845	G	A	splice_donor_variant	c.2623+1G>A	.	4.03E-06/0	SCZ
Genovese et al., 2016	13	20625630	C	T	missense_variant	c.2350C>T	p.(Arg784Cys)	4.02E-06/0	SCZ
Genovese et al., 2016	13	20657133	C	T	stop_gained	c.3781C>T	p.(Arg1261*)	4.02E-06/0	SCZ
Genovese et al., 2016	13	20660104	A	AG	frameshift_variant	c.4084_4085insG	p.(Lys1362fs)	4.02E-06/0	SCZ
Genovese et al., 2016	13	20641049	C	A	stop_gained	c.3191C>A	p.(Ser1064*)	4.03E-06/0	SCZ
Genovese et al., 2016	13	20641151	T	G	stop_gained	c.3293T>G	p.(Leu1098*)	4.21E-06/0	SCZ
Genovese et al., 2016	13	20641009	G	GT	frameshift_variant	c.3152dupT	p.(Ser1052fs)	4.22E-06/0	CTRL
Genovese et al., 2016	13	20567936	C	T	stop_gained	c.724C>T	p.(Gln242*)	3.98E-06/0	CTRL
Genovese et al., 2016	13	20593806	CT	C	frameshift_variant	c.1372delT	p.(Cys458fs)	6.12E-06/0	CTRL	intronic in the majority of the transcripts
Neale et al., 2012	13	20641159	TGTAA	N	splice_donor_variant	c.3322+1_c.3322+5del5	.	_	ASD	de novo
Howrigan et al., 2018	13	20600757	T	G	stop_gained	c.1588TAT>TAG,c.1588TAT>TAG,c.1588TAT>TAG,c.1588TAT>TAG	p.(Tyr530*)	0/0	SCZ	de novo
This study	13	20611009	G	GT	frameshift_variant	c.2253dupT	p.(Ser751Serfs)	0/0	SCZ
This study	13	20577165	CCAGA	C	frameshift_variant	c.763_766del	p.(Gln255Glnfs)	0/0	SCZ
This study	13	20605567	G	T	stop_gained	c.G1960T	p.(Glu654*)	0/0	SCZ
Stessman et al., 2017	13	20608442	A	T	stop_gained	c.2017A>T	p.(Lys673*)	_	ID
Stessman et al., 2017	13	20635285	GCT	GGCT	frameshift_variant	c.2833_2834delGCinsGGC	p.(Ala945GlyfsTer3)	_	ID
Stessman et al., 2017	13	20635212	CTGCCT	CTCCT	frameshift_variant	c.2760_2761delGCinsC	p.(Pro921LeufsTer17)	0/0	ID
Stessman et al., 2017	13	20657110	C	T	missense_variant	c.3758C>T	p.(Thr1253Met)	2.01E-05/3.19E-05	ID
Stessman et al., 2017	13	20601372	C	T	stop_gained	c.1765C>T	p.(Arg589*)	_	ID
Stessman et al., 2017	13	20601456	C	T	stop_gained	c.1849C>T	p.(Gln617*)	_	ID
Stessman et al., 2017	13	20660089	C	T	missense_variant	c.4069C>T	p.(Arg1357Trp)	8.03E-06/0	DD
Stessman et al., 2017	13	20610912	C	T	missense_variant	c.2155C>T	p.(Arg719Cys)	1.36E-05/0	DD
Stessman et al., 2017	13	20577181	C	T	stop_gained	c.1039C>T	p.(Arg347*)	_	DD
Stessman et al., 2017	13	20641159	-	G	splice_donor_variant	c.3301+1_3301+5delGTAAGinsG	-	_	ASD
Stessman et al., 2017	13	20567845	TTA	TA	frameshift_variant	c.634_635delTTinsT	p.(Leu212*)	_	ID
This study	13	20637004	A	C	missense_variant	c.A2930C	p.(Asp977Ala)	3.29E-04/1.27E-04	SCZ
This study	13	20539394	C	T	missense_variant	c.C29T	p.(Thr10Ile)	0/0	SCZ
This study	13	20567666	G	C	missense_variant	c.G454C	p.(Asp152His)	3.31E-03/4.87E-03	SCZ
This study	13	20567666	G	C	missense_variant	c.G454C	p.(Asp152His)	3.31E-03/4.87E-03	SCZ
This study	13	20567666	G	C	missense_variant	c.G454C	p.(Asp152His)	3.31E-03/4.87E-03	SCZ
This study	13	20567666	G	C	missense_variant	c.G454C	p.(Asp152His)	3.31E-03/4.87E-03	SCZ
HGVS_C; the HGVS coding sequence name, HGVS_P; the HGVS protein sequence name, ExAC; exome aggregation consortium, gnomAD; genome aggregation database
Note: Stop-gained and splice variants are classified as potentially loss of function.

## Sheet: Table S9
Supplementary Table S9: Exonic variants identified in this study in the top 10 genes from the SCHEMA meta-analysis1
SCHEMA meta-analysis p value	Gene_symbol	Case	Chr	Start	End	Ref_allele	Alt_allele	Effect	HGVS_C	HGVS_P
7.73e-13	SETD1A	34	16	30991240	30991240	A	ACAG	nonframeshift insertion	c.4133_4134insCAG	p.(D1378delinsDS)
7.73e-13	SETD1A	57	16	30991240	30991240	A	ACAG	nonframeshift insertion	c.4133_4134insCAG	p.(D1378delinsDS)
7.73e-13	SETD1A	16	16	30977010	30977010	A	G	nonsynonymous SNV	c.1808A>G	p.(Q603R)
7.73e-13	SETD1A	142	16	30990709	30990709	G	A	nonsynonymous SNV	c.3602G>A	p.(R1201Q)
7.73e-13	SETD1A	456	16	30991240	30991240	A	ACAG	nonframeshift insertion	c.4133_4134insCAG	p.(D1378delinsDS)
7.73e-13	SETD1A	611	16	30976195	30976195	C	T	nonsynonymous SNV	c.1132C>T	p.(R378C)
7.73e-13	SETD1A	625	16	30982773	30982773	T	G	nonsynonymous SNV	c.3091T>G	p.(S1031A)
7.73e-13	SETD1A	574	16	30976989	30976989	C	T	nonsynonymous SNV	c.1787C>T	p.(P596L)
7.73e-13	SETD1A	94	16	30990969	30990969	C	T	nonsynonymous SNV	c.3862C>T	p.(R1288C)
7.73e-13	SETD1A	289	16	30991947	30991947	C	T	nonsynonymous SNV	c.4550C>T	p.(S1517L)
7.73e-13	SETD1A	249	16	30991144	30991144	C	T	nonsynonymous SNV	c.4037C>T	p.(A1346V)
7.73e-13	SETD1A	303	16	30991276	30991276	G	A	nonsynonymous SNV	c.4169G>A	p.(R1390Q)
2.16e-09	CUL1	324	7	148486896	148486896	G	C	nonsynonymous SNV	c.1652G>C	p.(C551S)
7.18e-09	XPO7	181	8	21840274	21840274	A	G	nonsynonymous SNV	c.1228A>G	p.(T410A)
7.18e-09	XPO7	621	8	21842329	21842329	A	G	nonsynonymous SNV	c.1450A>G	p.(M484V)
6e-08	TRIO	179	5	14397228	14397228	G	A	nonsynonymous SNV	c.4388G>A	p.(R1463Q)
6e-08	TRIO	259	5	14498216	14498216	T	C	nonsynonymous SNV	c.8066T>C	p.(I2689T)
6e-08	TRIO	28	5	14492883	14492883	A	G	nonsynonymous SNV	c.7840A>G	p.(T2614A)
6e-08	TRIO	317	5	14487613	14487613	G	GGGC	nonframeshift insertion	c.6876_6877insGGC	p.(G2292delinsGG)
6e-08	TRIO	571	5	14487651	14487651	G	A	nonsynonymous SNV	c.6914G>A	p.(G2305D)
6e-08	TRIO	9	5	14397228	14397228	G	A	nonsynonymous SNV	c.4388G>A	p.(R1463Q)
6e-08	TRIO	121	5	14492731	14492731	C	T	nonsynonymous SNV	c.7688C>T	p.(T2563M)
6e-08	TRIO	289	5	14474112	14474112	G	A	nonsynonymous SNV	c.5989G>A	p.(A1997T)
6e-08	TRIO	591	5	14504549	14504549	G	A	nonsynonymous SNV	c.8459G>A	p.(R2820Q)
6e-08	TRIO	122	5	14488161	14488161	C	G	nonsynonymous SNV	c.7424C>G	p.(P2475R)
1.42e-07	GRIN2A	179	16	9857857	9857857	C	A	nonsynonymous SNV	c.3544G>T	p.(D1182Y)
1.42e-07	GRIN2A	191	16	9858636	9858636	G	A	nonsynonymous SNV	c.2765C>T	p.(A922V)
1.42e-07	GRIN2A	609	16	9858502	9858502	C	G	nonsynonymous SNV	c.2899G>C	p.(V967L)
1.42e-07	GRIN2A	337	16	9858502	9858502	C	G	nonsynonymous SNV	c.2899G>C	p.(V967L)
1.42e-07	GRIN2A	457	16	9858688	9858688	A	G	nonsynonymous SNV	c.2713T>C	p.(S905P)
1.42e-07	GRIN2A	207	16	9858173	9858173	G	T	nonsynonymous SNV	c.3228C>A	p.(N1076K)
1.42e-07	GRIN2A	38	16	10032401	10032401	G	A	nonsynonymous SNV	c.422C>T	p.(T141M)
1.42e-07	GRIN2A	622	16	9858502	9858502	C	G	nonsynonymous SNV	c.2899G>C	p.(V967L)
1.42e-07	GRIN2A	507	16	9858173	9858173	G	T	nonsynonymous SNV	c.3228C>A	p.(N1076K)
1.42e-07	GRIN2A	530	16	9858502	9858502	C	G	nonsynonymous SNV	c.2899G>C	p.(V967L)
1.42e-07	GRIN2A	87	16	9858502	9858502	C	G	nonsynonymous SNV	c.2899G>C	p.(V967L)
2.81e-07	CACNA1G	193	17	48678100	48678100	G	A	nonsynonymous SNV	c.3635G>A	p.(R1212Q)
2.81e-07	CACNA1G	329	17	48653319	48653319	C	T	nonsynonymous SNV	c.1556C>T	p.(P519L)
2.81e-07	CACNA1G	25	17	48703927	48703927	G	A	nonsynonymous SNV	c.6514G>A	p.(E2172K)
2.81e-07	CACNA1G	38	17	48655773	48655773	G	A	nonsynonymous SNV	c.2149G>A	p.(G717S)
2.81e-07	CACNA1G	13	17	48696277	48696286	GGCCCCGACA	G	nonframeshift deletion	c.5588_5596del	p.(1863_1866del)
2.81e-07	CACNA1G	508	17	48704044	48704044	C	T	nonsynonymous SNV	c.6679C>T	p.(P2227S)
2.81e-07	CACNA1G	97	17	48650063	48650063	G	A	nonsynonymous SNV	c.895G>A	p.(G299S)
2.81e-07	CACNA1G	53	17	48650063	48650063	G	A	nonsynonymous SNV	c.895G>A	p.(G299S)
2.81e-07	CACNA1G	249	17	48638897	48638897	C	T	nonsynonymous SNV	c.77C>T	p.(S26L)
2.81e-07	CACNA1G	249	17	48653171	48653171	C	A	nonsynonymous SNV	c.1408C>A	p.(P470T)
2.81e-07	CACNA1G	352	17	48653055	48653055	G	A	nonsynonymous SNV	c.1292G>A	p.(S431N)
2.81e-07	CACNA1G	5	17	48650063	48650063	G	A	nonsynonymous SNV	c.895G>A	p.(G299S)
2.81e-07	CACNA1G	54	17	48677150	48677150	G	A	nonsynonymous SNV	c.3620G>A	p.(R1207H)
2.81e-07	CACNA1G	145	17	48653264	48653264	C	T	nonsynonymous SNV	c.1501C>T	p.(H501Y)
5.08e-07	SP4	569	7	21470448	21470448	C	G	nonsynonymous SNV	c.1665C>G	p.(I555M)
5.08e-07	SP4	588	7	21469492	21469492	G	A	nonsynonymous SNV	c.709G>A	p.(V237I)
5.08e-07	SP4	302	7	21469492	21469492	G	A	nonsynonymous SNV	c.658G>A	p.(V220I)
5.71e-07	GRIA3	618	X	122318407	122318407	T	C	nonsynonymous SNV	c.20T>C	p.(M7T)
1.26e-06	HERC1	361	15	64008657	64008657	C	T	nonsynonymous SNV	c.3994G>A	p.(D1332N)
1.26e-06	HERC1	196	15	63916436	63916436	T	C	nonsynonymous SNV	c.13366A>G	p.(M4456V)
1.26e-06	HERC1	356	15	63935703	63935703	C	T	nonsynonymous SNV	c.11231G>A	p.(R3744Q)
1.26e-06	HERC1	356	15	63970338	63970338	C	T	nonsynonymous SNV	c.6776G>A	p.(R2259H)
1.26e-06	HERC1	331	15	63908071	63908071	C	G	nonsynonymous SNV	c.13990G>C	p.(V4664L)
1.26e-06	HERC1	142	15	64041636	64041636	C	T	nonsynonymous SNV	c.2149G>A	p.(G717S)
1.26e-06	HERC1	213	15	63970326	63970326	C	T	nonsynonymous SNV	c.6788G>A	p.(S2263N)
1.26e-06	HERC1	82	15	64017685	64017685	C	T	nonsynonymous SNV	c.3374G>A	p.(G1125D)
1.26e-06	HERC1	461	15	64056375	64056375	G	A	nonsynonymous SNV	c.946C>T	p.(R316W)
1.26e-06	HERC1	491	15	64066900	64066900	C	T	nonsynonymous SNV	c.923G>A	p.(R308H)
1.26e-06	HERC1	574	15	64067545	64067545	A	G	nonsynonymous SNV	c.278T>C	p.(V93A)
1.26e-06	HERC1	315	15	64017525	64017525	G	C	nonsynonymous SNV	c.3534C>G	p.(F1178L)
1.26e-06	HERC1	97	15	64017685	64017685	C	T	nonsynonymous SNV	c.3374G>A	p.(G1125D)
1.26e-06	HERC1	94	15	64025212	64025212	G	C	nonsynonymous SNV	c.2779C>G	p.(Q927E)
1.26e-06	HERC1	529	15	63953223	63953223	A	G	nonsynonymous SNV	c.9172T>C	p.(Y3058H)
1.26e-06	HERC1	529	15	63956725	63956725	G	A	nonsynonymous SNV	c.8624C>T	p.(A2875V)
1.26e-06	HERC1	604	15	63948405	63948405	C	T	nonsynonymous SNV	c.9752G>A	p.(G3251D)
2e-06	RB1CC1	25	8	53548616	53548616	T	C	nonsynonymous SNV	c.4351A>G	p.(M1451V)
2e-06	RB1CC1	606	8	53548616	53548616	T	C	nonsynonymous SNV	c.4351A>G	p.(M1451V)
2e-06	RB1CC1	97	8	53569552	53569552	C	A	nonsynonymous SNV	c.2837G>T	p.(C946F)
2e-06	RB1CC1	110	8	53570441	53570441	A	T	nonsynonymous SNV	c.1948T>A	p.(S650T)
2e-06	RB1CC1	302	8	53548618	53548618	T	C	nonsynonymous SNV	c.4349A>G	p.(H1450R)
HGVS_C; the HGVS coding sequence name, HGVS_P; the HGVS protein sequence name, ExAC; exome aggregation consortium, gnomAD; genome aggregation database
1 data derived from Schizophrenia Exome Sequencing Meta-analysis (SCHEMA) consortium https://schema.broadinstitute.org/
